# Supplementary material for: In Vitro Propagation of Endemic Kazakh Tulips: Effects of Temperature and Growth Regulators
Source: Plants (Basel). 2025 Sep 29;14(19):3014. doi: 10.3390/plants14193014 (PMC12525915; doi:10.3390/plants14193014)
Supplement: Supplementary file 1 [file plants-14-03014-s001.zip]

Archive with 1 entries (1 files):
- plants-3897634-supplementary.pdf
